# Supplementary material for: Phytonutrient-Enriched Prebiotic Mixture Primes the Gut Environment to Enhance Probiotic Efficacy: Ex Vivo Screening and a Human Clinical Trial
Source: Biology (Basel). 2026 Jun 25;15(13):1006. doi: 10.3390/biology15131006 (PMC13360448; doi:10.3390/biology15131006)
Supplement: Supplementary file 1 [file biology-15-01006-s001.zip › Table S1.xlsx]

## Sheet: Table S1
	Supplementary Table S1. Component of Phytonutrient-enriched prebiotic mixture (PEP) used for ex vivo profiling (Study 1)
	No.	Label	Main ingredients	Composition (%)
	1	F1	Heat-Treated Probiotic (Lactiplantibacillus plantarum),	1.1
			Heat-Treated Probiotic (Bifidobacterium longum subsp. longum)
	2	F2	Vitamin B1, Vitamin B2, Vitamin C, Zinc	1.3
	3	F3	Ginger, Artichoke & Ginger complex, Black Pepper, Cinnamon, Turmeric	4.1
	4	F4	Spinach, Leek, Barley Young Leaf	8
	5	F5	5 Tropical Fruits, 11 Vegetables, 12 Fruit & Vegetable Blend	9.5
	6	F6	Fructooligosaccharides	67.2
	7	F7	Fructooligosaccharides, Apple Fiber	69.2
