# Supplementary material for: Phytonutrient-Enriched Prebiotic Mixture Primes the Gut Environment to Enhance Probiotic Efficacy: Ex Vivo Screening and a Human Clinical Trial
Source: Biology (Basel). 2026 Jun 25;15(13):1006. doi: 10.3390/biology15131006 (PMC13360448; doi:10.3390/biology15131006)
Supplement: Supplementary file 1 [file biology-15-01006-s001.zip › Table S2.xlsx]

## Sheet: Table S2
	Supplementary Table S2. Products and daily intake used in the ex vivo PEP–probiotic combination study (Study 2) and clinical study (Study 3)
	No.	Label	Product name	Main ingredients	Daily intake
	1	PEP	Phytonutrient-enriched prebiotic mixture	Fructooligosaccharide, Vitamin B1, Vitamin B2, Vitamin C, Zinc, Spinach, Leek, Barley Young Leaf, 5 Tropical Fruits, Ginger, Apple Fiber, Spirulina, Bamboo Sap, Heat-Treated Probiotic (Lactiplantibacillus plantarum), 11 Vegetables, 12 Fruit & Vegetable Blend, Artichoke & Ginger complex, Heat-Treated Probiotic (Bifidobacterium longum subsp. longum), Black Pepper, Cinnamon, Turmeric	5 g
	2	P1	Probiotic mixture 1	Probiotics mixture [Lactobacillus reuteri and Lactobacillus plantarum], Indigestible Maltodextrin, Isomalt, Blueberry Concentrate, Fructooligosaccharide, Seaweed Mixture, Vitamin C, Soybean, and Black Elderberry Extract	1.5 g
	3	P1	Probiotic mixture 2	Probiotics mixture [Bifidobacterium animalis subsp. lactis, Lactobacillus plantarum, Lactobacillus rhamnosus, Lactobacillus reuteri, Lactobacillus fermentum, and Lactobacillus gasseri], Indigestible Maltodextrin, Isomalt, Blueberry Concentrate, Fructooligosaccharide, Seaweed Mixture, Vitamin C, Soybean, and Black Elderberry Extract	1.5 g
	4	P1	Probiotic mixture 3	Probiotics mixture [Bifidobacterium animalis subsp. lactis and Lactobacillus rhamnosus], Indigestible Maltodextrin, Isomalt, Blueberry Concentrate, Fructooligosaccharide, Seaweed Mixture, Vitamin C, Soybean, and Black Elderberry Extract	1.5 g
	5	P1	Probiotic mixture 4	Probiotics mixture [Bifidobacterium animalis subsp. lactis and Lactobacillus plantarum], Indigestible Maltodextrin, Isomalt, Blueberry Concentrate, Fructooligosaccharide, Seaweed Mixture, Vitamin C, Soybean, and Black Elderberry Extract	1.5 g
	6	P1	Probiotic mixture 5	Probiotics mixture [Lactobacillus plantarum, Lactobacillus rhamnosus, Lactobacillus fermentum, Lactobacillus reuteri, and Lactobacillus gasseri], Indigestible Maltodextrin, Isomalt, Blueberry Concentrate, Fructooligosaccharide, Seaweed Mixture, Vitamin C, Soybean, and Black Elderberry Extract	1.5 g
	7	P1	Probiotic mixture 6	Probiotics mixture [Lactobacillus reuteri and Bifidobacterium animalis subsp. lactis], Indigestible Maltodextrin, Isomalt, Blueberry Concentrate, Fructooligosaccharide, Seaweed Mixture, Vitamin C, Soybean, and Black Elderberry Extract	1.5 g
	8	P2	Probiotic blend containing phytonutrients	Lacticazeibacillus rhamnosus Nutrilite 648TM, Lacticazeibacillus paracasei Nutrilite272 TM, Mixed probiotics [Bifidobacterium animalis lactis, Lactobacillus acidophilus, Lacticazeibacillus rhamnosus], isomalt (sweetener), resistant maltodextrin, alpha-fine powder, fructooligosaccharide, Complex Mixture of Sweet Orange, Grapefruit, Mandarin Orange, and Lemon Extracts, dandelion powder	1.5 g
